# Supplementary material for: 4-Carb­oxy­pyridinium bromide
Source: Acta Crystallogr Sect E Struct Rep Online. 2010 Jun 5;66(Pt 7):o1553. doi: 10.1107/S1600536810020209 (PMC3007026; doi:10.1107/S1600536810020209)
Supplement: Supplementary file 2 [file e-66-o1553-Isup2.hkl]

# 
# h,k,l, Fc-squared, Fo-squared, sigma(Fo-squared) and status flag 
# 
data_I
_shelx_title ' shelxl in P2(1)/n' 
_shelx_refln_list_code          4 
_shelx_F_calc_maximum      241.77 
_exptl_crystal_F_000       400.00 
_reflns_d_resolution_high  0.7704 
 
loop_ 
 _symmetry_equiv_pos_as_xyz 
 'x, y, z' 
 '-x+1/2, y+1/2, -z+1/2' 
 '-x, -y, -z' 
 'x-1/2, -y-1/2, z-1/2' 
 
_cell_length_a     7.3179 
_cell_length_b     7.3433 
_cell_length_c    13.5318 
_cell_angle_alpha  90.000 
_cell_angle_beta   94.371 
_cell_angle_gamma  90.000 
 
_shelx_F_squared_multiplier     1.000 
 
loop_ 
 _refln_index_h 
 _refln_index_k 
 _refln_index_l 
 _refln_F_squared_calc 
 _refln_F_squared_meas 
 _refln_F_squared_sigma 
 _refln_observed_status 
   2   0   0     2570.02     2240.28     62.49 o 
   4   0   0      902.88      897.60     47.04 o 
   6   0   0      213.32      156.24     21.11 o 
   8   0   0       97.53       82.95     43.95 o 
   1   1   0       20.16       25.89      1.64 o 
   2   1   0     5579.44     5490.03     79.66 o 
   3   1   0      786.25      748.33     15.28 o 
   4   1   0     3874.44     4033.16    142.97 o 
   5   1   0       42.01       35.39      9.19 o 
   6   1   0      604.73      536.28     53.99 o 
   7   1   0       15.81       53.01     18.02 o 
   8   1   0       29.52       43.69     21.22 o 
   9   1   0       23.75       33.32     26.52 o 
   0   2   0     3673.25     4209.94     80.85 o 
   1   2   0      497.17      499.11     13.83 o 
   2   2   0     6132.29     6039.50     97.48 o 
   3   2   0     3438.74     3460.36    126.96 o 
   4   2   0      357.18      340.31     15.27 o 
   5   2   0      639.73      594.93     31.99 o 
   6   2   0      122.26      141.30     23.74 o 
   7   2   0      300.94      316.31     34.02 o 
   8   2   0       36.86      103.51     27.75 o 
   9   2   0       38.67        5.94     26.67 o 
   1   3   0     6143.73     5906.88    104.39 o 
   2   3   0      470.35      469.75     13.23 o 
   3   3   0      206.65      210.49      9.21 o 
   4   3   0      438.89      429.69     15.97 o 
   5   3   0        5.02       11.58      8.38 o 
   6   3   0      127.12      109.65     12.10 o 
   7   3   0      212.58      222.01     30.31 o 
   8   3   0       23.43      -10.91     19.23 o 
   0   4   0       44.51       35.02      6.78 o 
   1   4   0     2668.41     2937.11     84.92 o 
   2   4   0       36.47       56.35     10.94 o 
   3   4   0     1734.34     1795.10     43.74 o 
   4   4   0        2.92        7.76      7.46 o 
   5   4   0     1867.77     1817.05     55.81 o 
   6   4   0       77.29       70.79     10.86 o 
   7   4   0      108.88      104.69     22.15 o 
   8   4   0        0.93       -3.40     29.82 o 
   1   5   0     3027.68     3038.84     69.03 o 
   2   5   0       66.09       72.39      7.90 o 
   3   5   0      557.78      590.19     22.09 o 
   4   5   0       47.81       71.39     10.86 o 
   5   5   0       21.25       25.24      8.95 o 
   6   5   0       42.70       62.99     15.19 o 
   7   5   0       14.03       -3.57     26.55 o 
   8   5   0       12.28      -36.20     53.95 o 
   0   6   0      922.64      877.81     52.32 o 
   1   6   0       53.16       62.36      9.06 o 
   2   6   0     1287.24     1176.11     47.82 o 
   3   6   0      158.65      143.91     12.82 o 
   4   6   0       31.03       32.57     11.43 o 
   5   6   0      382.79      384.73     28.82 o 
   6   6   0        1.47       33.30     17.25 o 
   7   6   0       34.63       24.54     46.84 o 
   1   7   0       95.32      108.71     16.12 o 
   2   7   0      605.94      610.68     32.81 o 
   3   7   0      140.79      139.36     17.24 o 
   4   7   0      417.15      461.15     40.11 o 
   5   7   0        6.67      -17.11     17.11 o 
   6   7   0      108.75      149.10     49.51 o 
   0   8   0     1017.25     1064.05     92.40 o 
   1   8   0       14.62        7.96      9.51 o 
   2   8   0      419.01      376.46     32.89 o 
   3   8   0        1.43       16.89     17.42 o 
   4   8   0       37.43       47.85     18.72 o 
   5   8   0        2.71       21.51     17.74 o 
   1   9   0       95.05      109.14     23.57 o 
   2   9   0       88.48      120.55     25.74 o 
   3   9   0        8.35       35.88     30.69 o 
  -9   0   1        9.36       -9.79     32.47 o 
  -7   0   1      497.65      516.65     64.75 o 
  -5   0   1     1108.81     1222.51    161.58 o 
  -3   0   1     2306.27     2278.23    230.33 o 
  -1   0   1      232.42      282.25      7.55 o 
   1   0   1     1147.50     1268.02     33.32 o 
   3   0   1     3550.40     3416.81    103.53 o 
   5   0   1     4688.50     4245.87    357.75 o 
   7   0   1      476.32      489.03     59.67 o 
   9   0   1       50.39       55.29     39.52 o 
  -9   1   1      123.71      101.80     32.91 o 
  -8   1   1        5.14       10.60     17.54 o 
  -7   1   1      145.47      195.70     33.49 o 
  -6   1   1      297.88      255.26     18.14 o 
  -5   1   1        7.21        6.18      8.78 o 
  -4   1   1      948.17      993.64     49.65 o 
  -3   1   1     1165.68     1205.13     39.34 o 
  -2   1   1      852.14      817.81     35.35 o 
  -1   1   1      536.24      566.06      5.22 o 
   0   1   1       74.73       90.52      2.07 o 
   1   1   1    11223.23    11410.03    111.03 o 
   2   1   1      685.46      657.57     11.67 o 
   3   1   1     1646.21     1528.35     28.38 o 
   4   1   1      921.60      846.93     30.56 o 
   5   1   1        4.66        8.77      6.49 o 
   6   1   1       15.35       17.69     12.04 o 
   7   1   1      329.64      350.44     37.65 o 
   8   1   1        9.30        4.81     21.05 o 
   9   1   1       18.34       10.49     21.93 o 
  -9   2   1        0.14        7.67     24.66 o 
  -8   2   1       12.85       11.41     17.38 o 
  -7   2   1      147.69      165.43     28.25 o 
  -6   2   1      138.64      126.47     13.37 o 
  -5   2   1      945.16      839.95     41.84 o 
  -4   2   1     1078.75     1022.19     41.74 o 
  -3   2   1     1638.19     1551.99     32.82 o 
  -2   2   1     5948.07     5663.37     78.96 o 
  -1   2   1      297.18      297.03     11.65 o 
   0   2   1     9105.14    10085.22    150.16 o 
   1   2   1      736.05      780.13     12.95 o 
   2   2   1     6386.89     6498.58    179.05 o 
   3   2   1     3074.88     3104.80     61.64 o 
   4   2   1       71.28       81.94      6.47 o 
   5   2   1      957.33      890.91     66.50 o 
   6   2   1       23.31       21.89     16.50 o 
   7   2   1      122.03      134.67     24.39 o 
   8   2   1      129.06      131.61     28.52 o 
   9   2   1        5.44       40.07     45.99 o 
  -9   3   1        3.33       23.76     40.34 o 
  -8   3   1       49.77       90.53     32.05 o 
  -7   3   1        1.34        9.82     12.93 o 
  -6   3   1      816.25      761.40     38.45 o 
  -5   3   1      166.91      154.88     13.29 o 
  -4   3   1     2301.14     2246.55     58.49 o 
  -3   3   1      792.31      731.71     20.65 o 
  -2   3   1      926.10      822.69     16.86 o 
  -1   3   1      882.48      865.89     27.78 o 
   0   3   1     1036.39     1119.25     34.36 o 
   1   3   1     1657.75     1850.95     54.15 o 
   2   3   1     1307.16     1353.37     29.91 o 
   3   3   1       10.78       14.39      4.58 o 
   4   3   1     2404.34     2486.17     66.07 o 
   5   3   1       25.08       37.34      7.31 o 
   6   3   1      440.80      413.94     40.05 o 
   7   3   1        7.08       30.65     15.92 o 
   8   3   1        5.13        2.80     18.20 o 
  -8   4   1      173.63      194.40     77.11 o 
  -7   4   1        6.75       13.29     12.34 o 
  -6   4   1        9.39       12.60      8.05 o 
  -5   4   1        0.02       -7.68      7.68 o 
  -4   4   1      343.52      329.66     20.83 o 
  -3   4   1       84.59      104.28     14.49 o 
  -2   4   1     3301.20     3247.91     61.84 o 
  -1   4   1       51.82       55.65      6.68 o 
   0   4   1     6969.24     7146.81    133.09 o 
   1   4   1      646.08      678.40     17.72 o 
   2   4   1     2809.43     2953.48     63.06 o 
   3   4   1       34.17       47.01      7.11 o 
   4   4   1      643.29      663.60     24.70 o 
   5   4   1       74.54       86.88     10.05 o 
   6   4   1      415.35      366.30     20.17 o 
   7   4   1        0.33       -0.39     15.11 o 
   8   4   1       66.21       63.47     31.16 o 
  -7   5   1      104.93       84.79     35.25 o 
  -6   5   1      221.84      234.92     25.98 o 
  -5   5   1       16.03       30.05     10.94 o 
  -4   5   1     1496.10     1411.42     55.23 o 
  -3   5   1      247.06      235.57     11.93 o 
  -2   5   1     1051.70      944.93     59.02 o 
  -1   5   1      417.66      418.71     29.14 o 
   0   5   1       61.76       72.32      7.97 o 
   1   5   1      832.86      823.21     24.56 o 
   2   5   1     1659.72     1658.19     44.19 o 
   3   5   1       42.51       54.52      9.18 o 
   4   5   1      745.57      765.19     30.12 o 
   5   5   1      158.78      154.71     15.53 o 
   6   5   1      556.34      498.71     28.27 o 
   7   5   1        1.35      -23.00     25.01 o 
   8   5   1        6.38       30.96     50.98 o 
  -7   6   1       32.01       57.11     35.97 o 
  -6   6   1       56.97       67.12     26.17 o 
  -5   6   1      718.19      742.77     51.57 o 
  -4   6   1       38.80       74.50     18.98 o 
  -3   6   1      217.96      246.68     23.58 o 
  -2   6   1      806.17      717.06     37.25 o 
  -1   6   1       49.96       83.85     13.83 o 
   0   6   1     1249.81     1278.39     39.34 o 
   1   6   1       83.28       92.47      9.87 o 
   2   6   1      698.75      685.41     26.69 o 
   3   6   1     1919.86     1939.65     60.70 o 
   4   6   1        7.31        2.58      9.87 o 
   5   6   1      265.04      238.28     24.38 o 
   6   6   1       31.31       42.32     16.32 o 
   7   6   1       50.75       56.63     53.01 o 
  -6   7   1        6.06       24.81     18.14 o 
  -5   7   1        3.65       -8.90     16.22 o 
  -4   7   1      230.55      194.91     26.48 o 
  -3   7   1      147.55      245.90     29.05 o 
  -2   7   1        4.56        1.44      9.89 o 
  -1   7   1     1897.31     1815.34     73.54 o 
   0   7   1        0.51        6.71      6.92 o 
   1   7   1      747.48      740.23     29.76 o 
   2   7   1      354.88      322.79     20.91 o 
   3   7   1      337.66      343.12     27.24 o 
   4   7   1       69.17       66.77     16.42 o 
   5   7   1        4.78       11.69     14.77 o 
   6   7   1       26.86       50.32     37.60 o 
  -5   8   1      174.43      179.10     35.37 o 
  -4   8   1       22.36       14.42     15.82 o 
  -3   8   1      369.79      399.81     47.06 o 
  -2   8   1        0.39       11.22     12.47 o 
  -1   8   1       81.92       89.86     14.17 o 
   0   8   1        0.54       -8.80     11.23 o 
   1   8   1      165.80      172.78     19.93 o 
   2   8   1       44.33       26.81     13.04 o 
   3   8   1      288.27      267.94     30.91 o 
   4   8   1        0.31        0.41     14.16 o 
   5   8   1      321.27      279.26     39.22 o 
  -3   9   1      147.16      139.59     29.69 o 
  -2   9   1       17.23       12.27     15.91 o 
  -1   9   1      357.34      403.65     40.86 o 
   0   9   1        0.42       16.34     20.20 o 
   1   9   1      460.54      514.87     60.18 o 
   2   9   1       34.56       51.57     19.83 o 
   3   9   1       46.30       59.59     23.82 o 
  -8   0   2      172.66      240.55     57.04 o 
  -6   0   2        9.78       18.73     12.97 o 
  -4   0   2       60.93       79.93     12.51 o 
  -2   0   2    58450.61    55486.25   1744.10 o 
   0   0   2     1921.04     1873.41     63.53 o 
   2   0   2     3928.89     4227.19    106.67 o 
   4   0   2        2.53       -0.78      7.75 o 
   6   0   2      448.31      463.74     46.93 o 
   8   0   2      302.77      292.64     80.43 o 
  -9   1   2        8.43       23.98     22.57 o 
  -8   1   2       60.41       64.65     23.30 o 
  -7   1   2       26.19       25.44     11.37 o 
  -6   1   2     1395.08     1496.36    103.96 o 
  -5   1   2        4.36       15.64     15.41 o 
  -4   1   2     4301.16     4375.46    147.30 o 
  -3   1   2       83.60       89.59     13.96 o 
  -2   1   2     4818.28     5180.79     90.03 o 
  -1   1   2       19.24       28.34      2.86 o 
   0   1   2      890.78      873.91     21.43 o 
   1   1   2     7559.60     7562.21     94.08 o 
   2   1   2     3633.78     3478.26     49.54 o 
   3   1   2      115.70      109.65      4.45 o 
   4   1   2     2286.42     2297.19     69.01 o 
   5   1   2       61.15       54.75     11.52 o 
   6   1   2      536.16      555.80     36.86 o 
   7   1   2       38.61       52.86     17.96 o 
   8   1   2        4.16       23.79     20.81 o 
   9   1   2       20.83       18.65     27.16 o 
  -9   2   2        2.68        8.30     29.02 o 
  -8   2   2       65.57       73.74     23.53 o 
  -7   2   2       29.67       33.67     11.33 o 
  -6   2   2        5.33       -3.95      6.84 o 
  -5   2   2      924.70      900.39     30.84 o 
  -4   2   2      668.98      662.00     23.09 o 
  -3   2   2      544.82      491.06     16.20 o 
  -2   2   2     1427.79     1427.22     31.51 o 
  -1   2   2       19.84       30.16      5.60 o 
   0   2   2     8866.17     9284.04    124.21 o 
   1   2   2     2924.88     3191.17     45.62 o 
   2   2   2     3049.95     3075.17     52.84 o 
   3   2   2     1751.79     1632.09     33.65 o 
   4   2   2       31.09       29.42      4.48 o 
   5   2   2     2092.83     2310.97     91.44 o 
   6   2   2       48.41       52.62     15.64 o 
   7   2   2      357.10      397.22     40.52 o 
   8   2   2      231.58      214.05     35.33 o 
   9   2   2        5.96       17.59     38.30 o 
  -9   3   2       61.85       86.59     58.84 o 
  -8   3   2        5.80        2.59     16.60 o 
  -7   3   2      105.18       94.88     20.02 o 
  -6   3   2       72.26       65.29     10.96 o 
  -5   3   2       42.07       33.96     12.15 o 
  -4   3   2      398.98      407.49     15.34 o 
  -3   3   2     1674.40     1515.39     29.81 o 
  -2   3   2        2.60       11.42      3.44 o 
  -1   3   2     9171.77     9198.68    133.47 o 
   0   3   2       12.98       18.22      3.95 o 
   1   3   2     3524.30     3649.88     61.63 o 
   2   3   2      720.40      707.53     16.34 o 
   3   3   2     1761.33     1949.19     45.03 o 
   4   3   2      505.74      483.62     28.57 o 
   5   3   2       18.67       29.40      6.60 o 
   6   3   2      192.98      202.83     24.58 o 
   7   3   2      104.80      104.63     24.38 o 
   8   3   2        1.59      -15.14     16.83 o 
  -8   4   2       21.86      205.46    175.84 o 
  -7   4   2      253.40      186.95     36.49 o 
  -6   4   2       17.03       20.47     10.16 o 
  -5   4   2      706.75      689.85     25.99 o 
  -4   4   2       17.23       -0.29      8.55 o 
  -3   4   2     3128.84     3062.48     88.88 o 
  -2   4   2        0.23        2.29      7.01 o 
  -1   4   2      185.61      239.43     11.56 o 
   0   4   2       19.26       34.52      6.50 o 
   1   4   2      852.50      861.81     21.40 o 
   2   4   2       24.76       32.76      7.37 o 
   3   4   2     3997.87     4141.75    116.65 o 
   4   4   2       64.08       74.50      9.19 o 
   5   4   2      960.24      979.03     48.32 o 
   6   4   2        3.47       19.84     18.04 o 
   7   4   2      202.68      196.22     30.84 o 
   8   4   2       13.93       -3.20     16.39 o 
  -8   5   2       11.79       -3.08     37.52 o 
  -7   5   2      117.68       98.27     28.98 o 
  -6   5   2       26.10       34.70     25.65 o 
  -5   5   2        3.46       14.47     11.88 o 
  -4   5   2      323.62      277.78     18.84 o 
  -3   5   2      719.96      832.82     35.81 o 
  -2   5   2      217.88      210.88     14.57 o 
  -1   5   2     3192.64     3092.51     67.21 o 
   0   5   2      174.89      181.42     12.24 o 
   1   5   2     2232.65     2356.86     57.53 o 
   2   5   2       15.48       34.58      7.57 o 
   3   5   2      457.81      487.56     22.39 o 
   4   5   2      133.66      143.87     13.13 o 
   5   5   2        8.01       25.47     15.38 o 
   6   5   2      152.43      155.21     26.55 o 
   7   5   2      159.40      180.25     30.51 o 
  -7   6   2       77.12       50.88     37.69 o 
  -6   6   2       10.87        2.86     16.25 o 
  -5   6   2      106.90       95.25     20.07 o 
  -4   6   2      158.74      183.87     23.47 o 
  -3   6   2      451.13      432.79     36.90 o 
  -2   6   2      386.04      391.66     23.07 o 
  -1   6   2      213.72      208.29     18.15 o 
   0   6   2     1884.27     1885.82     53.40 o 
   1   6   2        3.24       17.28     14.32 o 
   2   6   2      340.59      360.26     20.72 o 
   3   6   2      756.76      794.67     32.87 o 
   4   6   2       87.15      121.08     18.47 o 
   5   6   2      221.99      227.81     32.05 o 
   6   6   2       88.30      149.38     46.20 o 
   7   6   2       45.46       13.83     35.09 o 
  -6   7   2      135.66      151.03     28.84 o 
  -5   7   2        4.82      -16.83     16.83 o 
  -4   7   2      670.33      628.67     44.22 o 
  -3   7   2        6.73        3.07     12.88 o 
  -2   7   2      234.66      210.63     18.29 o 
  -1   7   2       50.53       38.77     13.75 o 
   0   7   2       38.94       41.42     10.41 o 
   1   7   2      332.99      307.97     24.31 o 
   2   7   2      369.75      367.96     21.07 o 
   3   7   2       37.46       51.39     17.86 o 
   4   7   2      451.01      465.51     34.28 o 
   5   7   2        1.58       15.27     14.52 o 
   6   7   2      158.84       81.75     64.81 o 
  -5   8   2        0.44       -8.75     16.56 o 
  -4   8   2       34.21       12.85     14.99 o 
  -3   8   2        1.73       17.07     14.76 o 
  -2   8   2      565.82      597.98     52.03 o 
  -1   8   2       25.99       20.34     13.64 o 
   0   8   2      894.56      828.76     38.28 o 
   1   8   2       12.87       15.31     11.76 o 
   2   8   2      418.60      531.41     77.82 o 
   3   8   2        8.90       44.32     20.86 o 
   4   8   2        4.41       10.85     18.00 o 
  -3   9   2       49.72       32.73     21.23 o 
  -2   9   2      110.49      113.92     24.98 o 
  -1   9   2       85.00       97.69     23.47 o 
   0   9   2        4.70       -3.71     13.85 o 
   1   9   2       57.78       57.84     27.00 o 
   2   9   2      148.59      124.70     39.66 o 
  -9   0   3        7.24      -21.97     30.10 o 
  -7   0   3       93.10      120.39     23.41 o 
  -5   0   3     1096.65     1372.78    100.41 o 
  -3   0   3     1688.44     1625.00     59.46 o 
  -1   0   3     1614.55     1472.69     36.45 o 
   1   0   3      795.98      946.83     41.19 o 
   3   0   3    10351.97    11221.06    378.23 o 
   5   0   3     2525.96     2644.40    137.80 o 
   7   0   3      427.72      517.78     70.21 o 
   9   0   3       16.82       74.53     96.19 o 
  -9   1   3       31.49       37.89     28.14 o 
  -8   1   3       42.91      100.74     34.68 o 
  -7   1   3       72.82       89.16     17.42 o 
  -6   1   3      236.68      260.17     21.18 o 
  -5   1   3       13.56       27.83     12.59 o 
  -4   1   3      785.10      735.54     44.56 o 
  -3   1   3      444.74      404.07     15.79 o 
  -2   1   3      696.15      675.10     20.64 o 
  -1   1   3    19002.71    18781.25    156.66 o 
   0   1   3      120.87      117.03      4.55 o 
   1   1   3    11391.64    12035.65    173.96 o 
   2   1   3     2253.64     2242.08     36.57 o 
   3   1   3     3502.87     3380.77     90.95 o 
   4   1   3       39.97       43.65      9.08 o 
   5   1   3      101.73       91.84     13.65 o 
   6   1   3       46.62       24.26     13.41 o 
   7   1   3       43.77       74.34     21.13 o 
   8   1   3       38.21       36.23     21.01 o 
   9   1   3      139.09      119.44     46.43 o 
  -9   2   3        6.12       -2.08     22.19 o 
  -8   2   3      101.61       82.69     27.96 o 
  -7   2   3       84.50      110.20     17.50 o 
  -6   2   3        0.63       -5.07      8.15 o 
  -5   2   3      775.68      710.33     51.53 o 
  -4   2   3      454.09      447.61     18.23 o 
  -3   2   3     1152.64     1111.99     26.53 o 
  -2   2   3     1726.98     1575.31     24.05 o 
  -1   2   3      194.55      189.90      8.13 o 
   0   2   3     6468.37     6980.75     89.55 o 
   1   2   3     2048.64     2132.87     35.95 o 
   2   2   3       17.76       25.70      4.17 o 
   3   2   3     1557.23     1607.46     33.49 o 
   4   2   3        2.70       18.59      6.08 o 
   5   2   3      901.65      908.21     45.25 o 
   6   2   3      385.13      393.52     32.64 o 
   7   2   3      126.14       97.06     22.60 o 
   8   2   3       92.40       81.62     28.97 o 
  -8   3   3       88.30       63.92     25.23 o 
  -7   3   3      146.12      139.31     20.94 o 
  -6   3   3      759.35      688.28     59.59 o 
  -5   3   3       72.28       68.14      8.83 o 
  -4   3   3     1505.60     1387.30     39.43 o 
  -3   3   3      126.32      115.98     14.12 o 
  -2   3   3     3902.42     3807.50    131.45 o 
  -1   3   3      667.68      682.38     14.18 o 
   0   3   3       21.93       39.72      4.73 o 
   1   3   3      254.81      248.63     10.05 o 
   2   3   3     3265.33     3372.34    107.29 o 
   3   3   3      157.39      168.77     10.56 o 
   4   3   3     2072.06     2053.16     49.11 o 
   5   3   3        4.40        9.15      6.02 o 
   6   3   3      417.20      393.95     35.05 o 
   7   3   3       73.24       66.95     29.92 o 
   8   3   3       44.38       37.89     23.29 o 
  -8   4   3        8.93        7.82     42.75 o 
  -7   4   3        0.35       20.14     16.78 o 
  -6   4   3       17.39       30.74      9.26 o 
  -5   4   3        4.34        1.45      5.76 o 
  -4   4   3      150.88      126.89     11.88 o 
  -3   4   3       63.82       48.69     11.16 o 
  -2   4   3     3144.22     2811.01     99.72 o 
  -1   4   3      534.92      543.67     16.05 o 
   0   4   3     4195.48     4289.49     74.85 o 
   1   4   3       21.49       26.62      6.59 o 
   2   4   3     3274.27     3450.47     75.68 o 
   3   4   3       92.77       87.93      8.80 o 
   4   4   3      146.14      183.33     22.07 o 
   5   4   3       14.72       10.48      7.71 o 
   6   4   3      139.21      143.81     24.66 o 
   7   4   3        0.98       14.66     40.14 o 
   8   4   3      173.08      163.54     42.55 o 
  -8   5   3       15.58        7.04     24.16 o 
  -7   5   3        7.82       19.83     37.12 o 
  -6   5   3      428.24      410.14     37.19 o 
  -5   5   3       47.34       80.78     17.90 o 
  -4   5   3      943.98      899.77     49.38 o 
  -3   5   3      318.29      275.85     20.42 o 
  -2   5   3      376.29      380.29     18.60 o 
  -1   5   3     1151.47     1163.89     33.85 o 
   0   5   3      269.77      273.00     12.83 o 
   1   5   3      722.66      708.67     22.46 o 
   2   5   3      515.56      541.41     22.87 o 
   3   5   3       39.36       44.70      9.24 o 
   4   5   3     2106.78     2253.53     96.61 o 
   5   5   3       53.69       63.64     11.87 o 
   6   5   3      148.93      181.53     26.82 o 
   7   5   3       14.49       37.07     19.44 o 
  -7   6   3      104.71      160.58     54.34 o 
  -6   6   3        9.23       10.79     14.75 o 
  -5   6   3      107.94       93.89     32.37 o 
  -4   6   3      186.06      179.66     23.07 o 
  -3   6   3      282.57      264.59     25.15 o 
  -2   6   3      662.68      717.84     37.19 o 
  -1   6   3       63.73       82.30     10.52 o 
   0   6   3     1593.12     1513.58     81.73 o 
   1   6   3     1508.69     1574.65     47.06 o 
   2   6   3      144.62      151.47     13.01 o 
   3   6   3      432.29      484.04     24.61 o 
   4   6   3       20.59       12.98      9.03 o 
   5   6   3      226.87      223.45     21.43 o 
   6   6   3        8.29       16.68     20.20 o 
   7   6   3       16.90       33.01     42.89 o 
  -6   7   3       61.19       24.15     18.28 o 
  -5   7   3        0.15       20.99     33.91 o 
  -4   7   3        8.79       -5.65     18.99 o 
  -3   7   3      643.36      594.32     43.82 o 
  -2   7   3       29.83       22.66     14.08 o 
  -1   7   3      865.30      768.15     32.63 o 
   0   7   3       97.72       93.90     15.66 o 
   1   7   3     1288.32     1309.97     51.22 o 
   2   7   3       65.65       73.98     15.95 o 
   3   7   3      158.07      166.53     17.66 o 
   4   7   3       33.77       11.37     11.66 o 
   5   7   3       31.26       44.75     21.54 o 
   6   7   3       21.67      -17.32     33.51 o 
  -5   8   3      175.55      160.78     34.99 o 
  -4   8   3        2.83       -4.25     14.07 o 
  -3   8   3      322.64      307.53     31.83 o 
  -2   8   3        2.92        1.98     18.07 o 
  -1   8   3        2.65       24.48     13.90 o 
   0   8   3       36.83       28.50     13.02 o 
   1   8   3       83.19       88.86     14.62 o 
   2   8   3       11.01       16.67     14.62 o 
   3   8   3      615.22      683.90     51.31 o 
   4   8   3       15.74       49.09     24.11 o 
  -2   9   3       15.24       -0.09     13.60 o 
  -1   9   3      400.78      427.63     44.80 o 
   0   9   3        2.45       32.03     17.08 o 
   1   9   3      197.18      207.26     36.07 o 
   2   9   3       61.91      100.71     37.28 o 
  -8   0   4       84.14      104.11     38.78 o 
  -6   0   4      194.54      234.35     37.57 o 
  -4   0   4     5276.48     6191.33    243.89 o 
  -2   0   4      265.92      260.95     18.18 o 
   0   0   4     4522.08     4522.14    173.82 o 
   2   0   4     1858.90     1756.51     32.14 o 
   4   0   4      189.56      198.70     23.38 o 
   6   0   4      487.73      492.16     48.31 o 
   8   0   4      108.52      111.29     39.69 o 
  -9   1   4        1.24       26.69     25.11 o 
  -8   1   4      150.68      122.32     31.24 o 
  -7   1   4        7.54       -7.85     11.07 o 
  -6   1   4      814.62      923.00     50.94 o 
  -5   1   4       34.96       68.00     15.44 o 
  -4   1   4     2914.72     3140.51    135.22 o 
  -3   1   4        4.47       15.71      7.71 o 
  -2   1   4       51.04       46.05      4.29 o 
  -1   1   4     8870.86     8536.97    123.29 o 
   0   1   4      838.15      820.33     14.66 o 
   1   1   4     1163.08     1177.12     20.26 o 
   2   1   4     3989.69     3892.00     56.29 o 
   3   1   4      935.37      893.10     25.76 o 
   4   1   4     3071.93     3018.23     90.51 o 
   5   1   4        6.72        2.00     10.34 o 
   6   1   4      567.36      575.10     41.61 o 
   7   1   4      137.66      148.55     27.26 o 
   8   1   4       63.60       88.94     24.96 o 
   9   1   4        0.78       34.86     80.83 o 
  -9   2   4        0.28       -1.95     41.48 o 
  -8   2   4       22.10       13.58     21.32 o 
  -7   2   4      143.10      131.69     17.45 o 
  -6   2   4        2.42        0.33      9.23 o 
  -5   2   4      490.73      532.25     26.87 o 
  -4   2   4       76.85       68.39      8.43 o 
  -3   2   4      604.21      610.40     24.09 o 
  -2   2   4     2613.62     2395.82     91.40 o 
  -1   2   4      127.55      110.15      8.21 o 
   0   2   4     5411.20     5623.75     79.17 o 
   1   2   4      199.31      165.98      6.80 o 
   2   2   4      150.60      124.48      7.19 o 
   3   2   4     3476.77     3699.53     66.69 o 
   4   2   4      108.14      110.49      6.26 o 
   5   2   4     1160.42     1228.00     66.56 o 
   6   2   4      489.53      545.16     44.18 o 
   7   2   4        2.43       -5.98     17.39 o 
   8   2   4       20.65       34.36     20.05 o 
  -8   3   4        5.28        3.86     27.38 o 
  -7   3   4       57.57       47.38     18.10 o 
  -6   3   4      116.89       92.29     12.55 o 
  -5   3   4      112.39      119.37     13.63 o 
  -4   3   4       23.74       22.60      5.41 o 
  -3   3   4     3738.75     3525.85    176.68 o 
  -2   3   4      352.86      370.36     18.20 o 
  -1   3   4     4909.75     4741.49     73.84 o 
   0   3   4       81.28       81.66      7.19 o 
   1   3   4     7612.75     8192.18    147.73 o 
   2   3   4      468.12      506.25     15.07 o 
   3   3   4      808.47      858.16     30.23 o 
   4   3   4      451.64      441.22     15.91 o 
   5   3   4       26.08       33.52     12.44 o 
   6   3   4       34.23       44.02     16.51 o 
   7   3   4      132.00      176.76     30.69 o 
   8   3   4        4.54       32.84     20.83 o 
  -8   4   4       20.26       15.55     40.20 o 
  -7   4   4      100.46      106.61     30.26 o 
  -6   4   4        2.35       20.59     14.95 o 
  -5   4   4     1370.50     1422.50     98.08 o 
  -4   4   4       26.42       24.68     13.15 o 
  -3   4   4      480.33      487.98     37.96 o 
  -2   4   4       84.30       69.53     10.76 o 
  -1   4   4       98.53      104.65      9.32 o 
   0   4   4       23.19       32.45      5.75 o 
   1   4   4     1633.44     1631.50     37.22 o 
   2   4   4       39.90       52.26      7.21 o 
   3   4   4     1727.12     1795.18     46.04 o 
   4   4   4       28.14       30.30     11.50 o 
   5   4   4     1037.91     1056.01     36.96 o 
   6   4   4       56.34       66.82     35.19 o 
   7   4   4      105.97      143.41     27.25 o 
   8   4   4        2.81        3.56     18.00 o 
  -7   5   4       17.71        8.53     14.93 o 
  -6   5   4      110.89      104.55     22.46 o 
  -5   5   4        8.60       24.01     13.91 o 
  -4   5   4      128.90      125.92     20.81 o 
  -3   5   4      922.00      901.55     46.65 o 
  -2   5   4      317.33      305.80     27.64 o 
  -1   5   4     2142.17     2135.03     57.18 o 
   0   5   4        4.92       20.16      9.05 o 
   1   5   4     2529.48     2583.38     77.69 o 
   2   5   4      373.50      385.34     21.16 o 
   3   5   4      480.43      531.28     24.88 o 
   4   5   4      806.81      836.71     36.87 o 
   5   5   4      124.60      148.36     17.87 o 
   6   5   4       70.67       69.27     20.24 o 
   7   5   4       91.61       67.68     30.07 o 
  -7   6   4        6.75        5.74     19.11 o 
  -6   6   4        3.19       18.54     16.68 o 
  -5   6   4      262.57      262.49     38.41 o 
  -4   6   4       13.03       12.50     15.63 o 
  -3   6   4      416.23      446.56     34.38 o 
  -2   6   4      887.27      895.69     48.73 o 
  -1   6   4      174.16      148.01     12.43 o 
   0   6   4      667.20      617.80     28.62 o 
   1   6   4      561.60      504.22     35.44 o 
   2   6   4      615.04      614.66     28.82 o 
   3   6   4      466.39      505.93     32.27 o 
   4   6   4       15.49        5.33      9.30 o 
   5   6   4      394.78      378.62     26.52 o 
   6   6   4       77.52       64.07     22.37 o 
  -6   7   4      213.31      203.60     36.03 o 
  -5   7   4       13.37        7.81     17.95 o 
  -4   7   4      236.58      277.23     34.65 o 
  -3   7   4        0.71       37.16     34.56 o 
  -2   7   4      137.32      146.55     25.74 o 
  -1   7   4      250.06      245.77     23.88 o 
   0   7   4       29.90       26.25     13.50 o 
   1   7   4       94.38      140.41     23.77 o 
   2   7   4      554.75      539.33     31.16 o 
   3   7   4       12.78       10.04     10.73 o 
   4   7   4      611.80      615.93     37.54 o 
   5   7   4        0.64       -1.46     31.80 o 
  -4   8   4       74.81      126.55     25.35 o 
  -3   8   4        4.58       19.50     15.16 o 
  -2   8   4      562.62      557.47     42.03 o 
  -1   8   4        8.98       14.57     13.48 o 
   0   8   4      744.14      820.90     55.32 o 
   1   8   4        1.79       -1.03     12.64 o 
   2   8   4      264.02      246.20     22.79 o 
   3   8   4       11.19       10.72     14.34 o 
   4   8   4        1.63      -13.08     15.33 o 
  -2   9   4       42.71       32.48     20.74 o 
  -1   9   4       75.28       72.93     22.48 o 
   0   9   4        6.85       -2.99     17.14 o 
   1   9   4       61.85       59.78     22.16 o 
   2   9   4      221.15      296.16     50.82 o 
  -9   0   5        1.25      -17.72     38.01 o 
  -7   0   5      262.16      310.51     38.44 o 
  -5   0   5     1311.24     1463.73     83.19 o 
  -3   0   5     5389.38     5805.69    286.93 o 
  -1   0   5     1445.53     1373.17     51.11 o 
   1   0   5     4132.46     4626.93    162.96 o 
   3   0   5     4083.63     4140.65    153.48 o 
   5   0   5     1642.96     1792.82    108.99 o 
   7   0   5       10.86       62.00     58.55 o 
  -9   1   5       19.59       -3.15     19.76 o 
  -8   1   5        9.09       17.58     18.48 o 
  -7   1   5       29.01       32.99     13.43 o 
  -6   1   5      155.01      130.27     16.62 o 
  -5   1   5        1.37       -1.56      9.23 o 
  -4   1   5      216.70      250.41     18.52 o 
  -3   1   5     5693.53     5901.11    336.57 o 
  -2   1   5       10.79       15.52      4.39 o 
  -1   1   5     8456.10     8446.79    122.20 o 
   0   1   5     2074.91     2145.17     38.27 o 
   1   1   5    10811.81    11369.09    206.66 o 
   2   1   5       13.72       11.57      3.41 o 
   3   1   5      155.41      112.99      8.96 o 
   4   1   5      689.26      705.03     34.26 o 
   5   1   5        7.76       12.69     10.39 o 
   6   1   5      298.83      320.38     30.32 o 
   7   1   5      708.77      705.23     53.05 o 
   8   1   5       15.87       33.58     30.61 o 
  -8   2   5       28.98       47.07     30.27 o 
  -7   2   5      140.61      131.16     21.02 o 
  -6   2   5        1.40        2.35      8.75 o 
  -5   2   5      683.97      682.64     53.76 o 
  -4   2   5       60.92       84.01     11.99 o 
  -3   2   5     1069.18     1049.13     52.32 o 
  -2   2   5     2563.04     2692.13     75.84 o 
  -1   2   5        3.18       11.03      5.30 o 
   0   2   5      722.84      649.44     21.51 o 
   1   2   5      331.98      300.11     10.45 o 
   2   2   5      875.88      789.46     21.09 o 
   3   2   5     1655.05     1513.53     31.02 o 
   4   2   5       16.22       10.98      4.12 o 
   5   2   5      795.88      818.73     41.88 o 
   6   2   5       88.56      112.42     21.04 o 
   7   2   5      119.36      123.02     26.56 o 
   8   2   5       72.29       87.54     25.95 o 
  -8   3   5       56.67      105.38     56.39 o 
  -7   3   5        2.27       13.00     17.56 o 
  -6   3   5      276.83      278.49     27.97 o 
  -5   3   5        0.09       10.04      8.15 o 
  -4   3   5     1928.05     1746.74     88.01 o 
  -3   3   5       62.87       43.09      8.68 o 
  -2   3   5      191.02      181.58     13.15 o 
  -1   3   5      768.72      740.57     25.23 o 
   0   3   5     1406.01     1391.86     25.74 o 
   1   3   5      438.64      451.08     13.95 o 
   2   3   5     3357.09     3482.22     78.99 o 
   3   3   5      314.25      313.36     12.83 o 
   4   3   5     2288.96     2402.59     68.32 o 
   5   3   5       93.22       93.85     16.69 o 
   6   3   5      719.50      790.24     56.05 o 
   7   3   5       17.93       18.87     24.33 o 
   8   3   5        4.64       10.30     20.19 o 
  -8   4   5       43.12        5.32     24.82 o 
  -7   4   5        2.21       -8.59     15.21 o 
  -6   4   5       46.45       55.65     18.88 o 
  -5   4   5        1.15       -2.14     14.40 o 
  -4   4   5      343.99      352.52     36.67 o 
  -3   4   5       54.45       68.06     13.12 o 
  -2   4   5     2264.91     2240.46     75.10 o 
  -1   4   5       21.73       19.35      6.66 o 
   0   4   5     5038.76     4975.83     92.26 o 
   1   4   5        4.42        8.23      5.96 o 
   2   4   5      494.24      468.31     17.36 o 
   3   4   5      100.40      101.27     10.04 o 
   4   4   5        2.36       44.66     16.71 o 
   5   4   5       19.38       20.97     31.82 o 
   6   4   5      242.95      270.84     30.47 o 
   7   4   5        1.79       -6.63     22.40 o 
  -7   5   5        1.88       19.71     18.98 o 
  -6   5   5      216.54      242.36     33.41 o 
  -5   5   5       66.33      115.93     24.79 o 
  -4   5   5      550.83      548.31     39.22 o 
  -3   5   5      345.24      344.98     30.70 o 
  -2   5   5      108.86      106.79     16.96 o 
  -1   5   5      835.54      773.71     34.21 o 
   0   5   5        7.70        5.75      6.06 o 
   1   5   5       10.23        7.37      6.03 o 
   2   5   5     2689.55     2914.30     89.63 o 
   3   5   5      325.38      329.19     22.21 o 
   4   5   5      525.95      563.61     31.29 o 
   5   5   5       28.54       64.62     20.48 o 
   6   5   5      290.02      280.53     35.19 o 
   7   5   5        4.28       19.72     42.32 o 
  -7   6   5       19.49       24.22     21.32 o 
  -6   6   5        9.16       16.82     18.05 o 
  -5   6   5      237.14      240.88     30.27 o 
  -4   6   5       63.87       66.14     19.77 o 
  -3   6   5      330.60      321.13     30.56 o 
  -2   6   5      846.05      880.49     50.32 o 
  -1   6   5      182.05      157.66     18.99 o 
   0   6   5      363.93      338.27     18.86 o 
   1   6   5      106.62      134.22     15.29 o 
   2   6   5      372.33      353.23     22.26 o 
   3   6   5      289.79      287.93     20.17 o 
   4   6   5       34.00       42.43     12.20 o 
   5   6   5      188.10      185.84     27.06 o 
   6   6   5       48.71       43.87     24.93 o 
  -6   7   5        4.15       14.76     19.51 o 
  -5   7   5       48.35       35.03     21.06 o 
  -4   7   5       47.51       63.98     25.84 o 
  -3   7   5      255.55      254.85     29.42 o 
  -2   7   5        7.34       28.41     23.40 o 
  -1   7   5     1259.92     1320.84     71.51 o 
   0   7   5        0.05       -2.86     11.23 o 
   1   7   5      741.62      684.77     65.62 o 
   2   7   5        1.14       -0.94      9.92 o 
   3   7   5       21.42       44.89     15.12 o 
   4   7   5       53.54       41.55     13.88 o 
   5   7   5       42.40       32.43     39.04 o 
  -4   8   5        0.48        4.21     17.90 o 
  -3   8   5       95.37      122.63     24.53 o 
  -2   8   5       33.17       -1.09     12.30 o 
  -1   8   5       21.17       29.00     14.73 o 
   0   8   5        9.74        5.41     12.75 o 
   1   8   5      344.64      399.70     33.00 o 
   2   8   5       10.56        7.15     12.18 o 
   3   8   5      409.12      484.91     48.81 o 
   4   8   5       14.94       -2.48     27.17 o 
  -1   9   5      199.99      201.94     34.24 o 
   0   9   5       46.87       55.32     23.21 o 
   1   9   5      223.93      257.43     40.58 o 
  -8   0   6       86.79       35.99     25.34 o 
  -6   0   6      203.93      208.57     30.13 o 
  -4   0   6       21.26       40.34     14.46 o 
  -2   0   6     2971.69     3036.50     84.74 o 
   0   0   6     8415.32     8275.66    258.84 o 
   2   0   6     1121.47     1163.36     45.62 o 
   4   0   6       26.76       63.41     16.57 o 
   6   0   6       32.60       38.81     21.61 o 
   8   0   6      189.07      207.26     84.77 o 
  -8   1   6       32.92       27.71     17.29 o 
  -7   1   6        0.29       20.29     14.36 o 
  -6   1   6      563.89      605.41     44.13 o 
  -5   1   6       25.43       40.26     13.56 o 
  -4   1   6      226.77      219.83     18.92 o 
  -3   1   6     1893.06     1707.76     86.21 o 
  -2   1   6      118.58      112.97     13.30 o 
  -1   1   6      699.91      642.51     22.84 o 
   0   1   6     1159.19     1190.20     26.90 o 
   1   1   6     1180.28     1209.12     34.11 o 
   2   1   6     4040.27     4405.93     84.68 o 
   3   1   6       23.51       24.87      7.63 o 
   4   1   6     2463.11     2564.85     91.12 o 
   5   1   6      485.46      477.53     30.93 o 
   6   1   6      700.73      753.29     49.71 o 
   7   1   6        6.52       21.24     17.35 o 
   8   1   6       14.51        5.95     18.91 o 
  -8   2   6       24.88        5.35     18.01 o 
  -7   2   6      131.98      142.95     34.95 o 
  -6   2   6        5.00      -10.07     10.26 o 
  -5   2   6      507.47      513.01     52.32 o 
  -4   2   6      190.87      173.00     16.56 o 
  -3   2   6     1658.80     1571.36     61.15 o 
  -2   2   6     3021.82     3023.33    116.02 o 
  -1   2   6      370.57      389.89     19.81 o 
   0   2   6      923.41      882.29     28.83 o 
   1   2   6     1918.88     2026.38     45.19 o 
   2   2   6     2076.62     2234.81     57.64 o 
   3   2   6     1852.87     1722.04     46.71 o 
   4   2   6      154.43      155.74     15.82 o 
   5   2   6      104.00      105.16     17.70 o 
   6   2   6       17.28       21.84     18.20 o 
   7   2   6       51.30       75.28     22.35 o 
   8   2   6       59.84       60.91     27.61 o 
  -8   3   6       10.09       13.13     17.48 o 
  -7   3   6       10.02       24.31     17.34 o 
  -6   3   6        9.65      -12.07     15.80 o 
  -5   3   6      299.78      374.35     35.16 o 
  -4   3   6      361.65      376.85     32.86 o 
  -3   3   6      961.39      968.62     45.83 o 
  -2   3   6       97.39      120.09     12.38 o 
  -1   3   6     5031.65     5119.10    141.52 o 
   0   3   6       74.57      102.78     10.77 o 
   1   3   6     2575.04     2657.99     62.46 o 
   2   3   6      286.06      248.60     11.97 o 
   3   3   6       65.98      101.43     10.18 o 
   4   3   6      161.09      167.01     11.27 o 
   5   3   6      183.03      177.32     22.03 o 
   6   3   6        2.00       18.08     31.43 o 
   7   3   6      358.70      336.35     39.58 o 
   8   3   6       22.87      -14.40     20.43 o 
  -8   4   6        2.83       29.09     38.03 o 
  -7   4   6      250.65      267.49     37.65 o 
  -6   4   6        7.12        7.75     16.75 o 
  -5   4   6      497.54      566.31     44.39 o 
  -4   4   6        5.83      -10.67     12.13 o 
  -3   4   6      842.18      822.01     42.79 o 
  -2   4   6       27.42       44.74     17.39 o 
  -1   4   6        4.13       12.82      8.46 o 
   0   4   6      145.31      114.30     10.54 o 
   1   4   6      688.34      681.34     21.99 o 
   2   4   6        3.68       24.17     10.88 o 
   3   4   6     1989.73     1927.61     55.44 o 
   4   4   6       44.89       53.54     16.19 o 
   5   4   6      805.59      794.98     50.21 o 
   6   4   6        0.25      -16.16     16.16 o 
   7   4   6       80.91       72.70     25.79 o 
  -7   5   6       16.79       35.04     25.28 o 
  -6   5   6       16.29       24.61     18.17 o 
  -5   5   6       41.85       44.18     21.08 o 
  -4   5   6      147.44      141.97     22.39 o 
  -3   5   6      558.50      542.93     36.75 o 
  -2   5   6        6.25       23.52     13.55 o 
  -1   5   6     2686.12     2627.65     92.83 o 
   0   5   6      294.80      274.90     16.16 o 
   1   5   6     1521.72     1492.26     67.81 o 
   2   5   6     1217.11     1186.16     38.33 o 
   3   5   6       22.16       17.27      8.43 o 
   4   5   6      269.24      278.96     19.99 o 
   5   5   6       45.00       35.39     16.27 o 
   6   5   6        9.02       36.98     22.53 o 
   7   5   6      113.38      111.80     28.99 o 
  -6   6   6        6.40       18.44     22.71 o 
  -5   6   6      162.78      157.39     28.80 o 
  -4   6   6      171.96      177.77     25.48 o 
  -3   6   6      292.93      279.03     29.19 o 
  -2   6   6      485.71      454.07     32.82 o 
  -1   6   6       67.99       80.21     16.00 o 
   0   6   6     1329.83     1342.64     59.87 o 
   1   6   6      203.76      205.09     17.06 o 
   2   6   6      165.56      167.82     17.45 o 
   3   6   6      844.50      856.34     55.02 o 
   4   6   6        7.05       28.96     12.90 o 
   5   6   6      183.64      151.63     25.59 o 
   6   6   6      100.41       59.31     22.06 o 
  -5   7   6        2.72       10.01     16.73 o 
  -4   7   6      230.19      264.85     32.62 o 
  -3   7   6       84.35       61.38     20.27 o 
  -2   7   6       67.71       67.83     18.64 o 
  -1   7   6      120.44      125.10     20.69 o 
   0   7   6      126.68      139.51     20.50 o 
   1   7   6      111.40      132.36     19.24 o 
   2   7   6      729.58      748.43     43.45 o 
   3   7   6       48.19       40.71     14.63 o 
   4   7   6      497.12      579.57     46.26 o 
   5   7   6        9.87       46.46     34.78 o 
  -4   8   6       97.89      111.33     26.76 o 
  -3   8   6        2.58       47.32     28.65 o 
  -2   8   6      365.69      373.80     38.62 o 
  -1   8   6        1.08        4.61     13.35 o 
   0   8   6      556.92      548.00     43.12 o 
   1   8   6        9.55       39.79     17.37 o 
   2   8   6      153.46      192.60     26.40 o 
   3   8   6        6.52       11.33     18.13 o 
  -7   0   7      190.61      182.32     39.19 o 
  -5   0   7     2428.35     2922.99    144.77 o 
  -3   0   7     1808.96     1804.59    152.86 o 
  -1   0   7       97.99      110.30     13.51 o 
   1   0   7     3119.74     3370.38    101.85 o 
   3   0   7     3390.16     2983.08    184.52 o 
   5   0   7      828.91      884.30     71.03 o 
   7   0   7       70.54       46.15     28.70 o 
  -8   1   7       13.78       62.26     39.93 o 
  -7   1   7       86.11       73.09     20.58 o 
  -6   1   7       40.13       25.93     13.46 o 
  -5   1   7      414.46      432.20     26.21 o 
  -4   1   7       14.49       20.48     10.38 o 
  -3   1   7     1171.41     1149.08     37.16 o 
  -2   1   7      175.79      159.78      8.03 o 
  -1   1   7     6429.04     6540.18    140.37 o 
   0   1   7      209.10      239.06     11.50 o 
   1   1   7     1010.77      971.76     35.97 o 
   2   1   7      954.01      957.08     31.99 o 
   3   1   7      210.94      197.47     12.61 o 
   4   1   7      647.22      653.68     35.24 o 
   5   1   7     1256.13     1310.08     64.46 o 
   6   1   7       88.75      107.42     22.39 o 
   7   1   7      248.73      287.29     38.02 o 
   8   1   7        2.78        7.26     19.87 o 
  -8   2   7        5.47       39.23     32.43 o 
  -7   2   7      119.40      119.67     20.53 o 
  -6   2   7        2.32        2.70     19.21 o 
  -5   2   7      473.98      436.05     46.91 o 
  -4   2   7      540.77      509.31     37.35 o 
  -3   2   7      337.96      325.75     33.26 o 
  -2   2   7     1506.69     1490.28     55.52 o 
  -1   2   7       61.05       62.21      4.80 o 
   0   2   7     2659.92     2734.17     70.37 o 
   1   2   7      887.89      815.80     21.46 o 
   2   2   7     1296.22     1347.15     40.06 o 
   3   2   7     1863.98     1885.51     69.72 o 
   4   2   7       36.94       39.82     11.59 o 
   5   2   7      691.07      720.84     45.04 o 
   6   2   7       88.93      117.80     22.78 o 
   7   2   7        9.65       26.93     22.27 o 
   8   2   7       66.58       47.51     23.83 o 
  -8   3   7       10.05       -1.28     16.45 o 
  -7   3   7        6.36       17.01     19.73 o 
  -6   3   7      438.46      557.05     78.17 o 
  -5   3   7        0.29       -3.19     16.70 o 
  -4   3   7      366.11      377.36     31.29 o 
  -3   3   7      401.23      377.22     37.67 o 
  -2   3   7        4.41       12.65      8.69 o 
  -1   3   7      414.49      351.12     27.01 o 
   0   3   7      720.69      679.89     23.94 o 
   1   3   7      939.25      952.86     27.18 o 
   2   3   7     2362.10     2529.94     63.26 o 
   3   3   7        0.55       13.16      7.38 o 
   4   3   7     1993.78     1911.88     73.35 o 
   5   3   7        0.27        5.88     13.19 o 
   6   3   7      125.26      140.23     26.15 o 
   7   3   7       23.41       32.60     18.26 o 
  -8   4   7       34.84       28.64     37.23 o 
  -7   4   7        0.56        1.20     18.22 o 
  -6   4   7        0.33       13.28     19.51 o 
  -5   4   7        1.91       18.16     14.58 o 
  -4   4   7      460.38      495.88     42.84 o 
  -3   4   7       19.31       54.22     15.12 o 
  -2   4   7     2533.83     2452.33     90.52 o 
  -1   4   7        1.85       12.56      9.25 o 
   0   4   7     2656.28     2452.78    121.05 o 
   1   4   7       50.11       61.35      9.80 o 
   2   4   7      792.15      842.34     36.10 o 
   3   4   7        4.40        9.46      7.02 o 
   4   4   7        1.48        4.84     10.09 o 
   5   4   7        3.53       12.36     14.39 o 
   6   4   7      223.35      218.37     30.22 o 
   7   4   7        1.00       10.46     16.82 o 
  -7   5   7        1.52       -7.54     17.51 o 
  -6   5   7      162.61      163.01     33.18 o 
  -5   5   7        7.25       15.38     15.59 o 
  -4   5   7      273.20      307.86     40.50 o 
  -3   5   7      203.23      194.00     23.06 o 
  -2   5   7      464.78      422.65     30.56 o 
  -1   5   7       25.50       17.61     10.75 o 
   0   5   7      966.74      972.60     49.12 o 
   1   5   7      534.93      478.29     24.37 o 
   2   5   7      414.98      370.84     19.73 o 
   3   5   7        9.10       18.02     11.10 o 
   4   5   7     1023.85     1005.45     41.59 o 
   5   5   7       21.38        2.76     14.23 o 
   6   5   7      124.82      151.61     27.93 o 
  -6   6   7        3.38       26.25     20.70 o 
  -5   6   7      160.88      176.13     32.28 o 
  -4   6   7       95.27      145.66     27.51 o 
  -3   6   7       13.08       28.69     18.34 o 
  -2   6   7      135.87      149.25     23.24 o 
  -1   6   7        8.69       22.35     13.46 o 
   0   6   7      592.27      623.77     39.08 o 
   1   6   7      102.47      132.16     17.70 o 
   2   6   7      347.13      351.21     28.00 o 
   3   6   7      629.73      678.77     54.03 o 
   4   6   7       12.49       31.72     20.00 o 
   5   6   7      178.13      157.58     57.66 o 
   6   6   7       22.30       14.06     33.73 o 
  -5   7   7        8.01       -8.39     17.79 o 
  -4   7   7       26.74       42.69     19.06 o 
  -3   7   7      388.30      392.75     40.74 o 
  -2   7   7       27.48       42.69     17.64 o 
  -1   7   7      720.08      723.42     50.89 o 
   0   7   7       37.12       27.03     14.03 o 
   1   7   7      266.71      337.70     30.91 o 
   2   7   7       55.54      141.81     45.98 o 
   3   7   7        5.65       18.27     13.93 o 
   4   7   7       18.47      -18.20     19.06 o 
  -3   8   7      126.16      132.21     28.67 o 
  -2   8   7        0.38       -9.37     15.33 o 
  -1   8   7       11.81       21.40     16.40 o 
   0   8   7        0.04       -1.07     16.44 o 
   1   8   7      258.50      285.47     31.91 o 
   2   8   7       35.64       67.65     24.54 o 
   3   8   7      279.66      278.16     40.36 o 
  -8   0   8        2.53       70.46     82.02 o 
  -6   0   8       21.79       11.68     14.63 o 
  -4   0   8      642.61      675.02     59.85 o 
  -2   0   8     5229.39     5057.81    204.70 o 
   0   0   8     4061.64     4267.92    130.28 o 
   2   0   8     1966.31     2014.82     83.43 o 
   4   0   8      284.49      296.06     31.89 o 
   6   0   8      598.96      525.07     58.72 o 
   8   0   8      133.19      193.50     52.03 o 
  -8   1   8       55.73       42.60     22.65 o 
  -7   1   8       27.13       10.06     13.33 o 
  -6   1   8       88.46      117.46     20.17 o 
  -5   1   8      122.72      117.09     15.91 o 
  -4   1   8      701.95      685.18     55.38 o 
  -3   1   8      120.89      123.23     13.58 o 
  -2   1   8      156.11      149.26     10.14 o 
  -1   1   8      511.91      516.07     18.43 o 
   0   1   8      486.27      483.08     20.32 o 
   1   1   8      259.94      265.82     13.02 o 
   2   1   8     1995.88     2075.92     81.44 o 
   3   1   8      515.65      475.67     20.51 o 
   4   1   8     1754.65     1743.51     70.69 o 
   5   1   8        4.61        9.29     11.38 o 
   6   1   8      225.42      222.74     27.68 o 
   7   1   8       85.14       87.83     27.06 o 
   8   1   8        4.54       -1.82     16.64 o 
  -8   2   8        5.20       17.25     18.88 o 
  -7   2   8       64.27      109.12     29.56 o 
  -6   2   8        3.08       31.95     22.64 o 
  -5   2   8      690.57      763.78     48.64 o 
  -4   2   8      575.42      553.10     33.97 o 
  -3   2   8      369.98      361.84     27.57 o 
  -2   2   8      642.50      617.10     23.73 o 
  -1   2   8      488.93      460.60     23.12 o 
   0   2   8     3430.50     3650.10     88.53 o 
   1   2   8     1473.60     1479.41     44.05 o 
   2   2   8      119.91      125.63     12.51 o 
   3   2   8      767.58      737.28     30.01 o 
   4   2   8       29.09       51.62     14.11 o 
   5   2   8      658.74      624.47     44.09 o 
   6   2   8       82.55       91.17     21.30 o 
   7   2   8       54.76       15.83     27.00 o 
  -8   3   8        0.21        0.72     16.84 o 
  -7   3   8        0.12        3.30     17.97 o 
  -6   3   8       81.05       72.51     23.13 o 
  -5   3   8        4.60        8.98     14.48 o 
  -4   3   8      129.27      137.95     28.80 o 
  -3   3   8     1007.04     1075.13     61.05 o 
  -2   3   8        0.54        2.77      9.19 o 
  -1   3   8     2213.74     2095.87     94.42 o 
   0   3   8       18.41       35.92      8.62 o 
   1   3   8      661.75      600.21     27.60 o 
   2   3   8      253.16      231.15     13.83 o 
   3   3   8        8.98       29.12     17.73 o 
   4   3   8       54.90       72.86     17.56 o 
   5   3   8      410.67      378.97     34.79 o 
   6   3   8      194.69      169.78     26.35 o 
   7   3   8      224.88      269.57     44.33 o 
  -7   4   8       77.98      101.94     29.04 o 
  -6   4   8        0.89       17.28     17.09 o 
  -5   4   8      393.87      398.02     41.85 o 
  -4   4   8       62.68       89.20     20.06 o 
  -3   4   8      343.77      346.97     31.18 o 
  -2   4   8      148.99      182.73     20.71 o 
  -1   4   8        1.38        7.33      9.07 o 
   0   4   8        0.09        7.56     13.66 o 
   1   4   8     1458.83     1412.08     42.67 o 
   2   4   8       19.76       26.62     14.20 o 
   3   4   8     1791.44     1768.79     56.02 o 
   4   4   8        2.37       20.89     16.51 o 
   5   4   8      763.28      750.61     51.55 o 
   6   4   8        7.10        6.10     14.74 o 
   7   4   8       19.83       23.45     21.99 o 
  -7   5   8        3.34       16.34     21.80 o 
  -6   5   8       49.17      101.06     27.00 o 
  -5   5   8       19.50       20.72     21.65 o 
  -4   5   8       53.89       70.14     26.40 o 
  -3   5   8      878.62      934.66     62.70 o 
  -2   5   8       14.26        6.63     10.37 o 
  -1   5   8     1196.37     1115.35     51.56 o 
   0   5   8      421.87      459.86     32.85 o 
   1   5   8      533.75      540.23     29.48 o 
   2   5   8      196.50      192.74     15.76 o 
   3   5   8       68.96       77.63     12.61 o 
   4   5   8       14.08       13.92     14.85 o 
   5   5   8      101.20       85.17     22.68 o 
   6   5   8       11.31       18.89     20.55 o 
  -6   6   8       10.89       23.84     26.63 o 
  -5   6   8      134.39      129.35     30.76 o 
  -4   6   8      101.62      165.51     28.47 o 
  -3   6   8       20.00        4.20     12.53 o 
  -2   6   8      905.89      880.56     58.97 o 
  -1   6   8        3.71        2.38     16.04 o 
   0   6   8      517.22      539.39     37.72 o 
   1   6   8      463.87      430.61     31.92 o 
   2   6   8       83.93       76.06     13.83 o 
   3   6   8      244.45      276.13     26.20 o 
   4   6   8       51.83       37.14     31.76 o 
   5   6   8       97.67      100.75     30.55 o 
  -5   7   8        9.25       47.99     25.66 o 
  -4   7   8      118.79      144.34     27.85 o 
  -3   7   8       44.81       58.16     28.81 o 
  -2   7   8       11.40       34.42     17.14 o 
  -1   7   8      105.22      114.47     22.71 o 
   0   7   8      208.97      215.66     26.81 o 
   1   7   8      162.41      167.06     24.14 o 
   2   7   8      483.17      542.21     42.83 o 
   3   7   8        0.34      -14.86     16.60 o 
   4   7   8      258.97      273.77     65.72 o 
  -3   8   8        2.11       49.95     23.59 o 
  -2   8   8      310.27      318.34     37.53 o 
  -1   8   8       16.61       16.46     18.31 o 
   0   8   8      346.89      342.58     37.97 o 
   1   8   8        0.94       22.64     15.54 o 
   2   8   8      113.86      167.46     29.35 o 
  -7   0   9      388.56      440.44     66.33 o 
  -5   0   9      399.43      430.96     42.02 o 
  -3   0   9      128.97      116.67     19.35 o 
  -1   0   9      791.78      782.02     35.92 o 
   1   0   9     2419.18     2570.60     96.22 o 
   3   0   9     2931.95     3048.22    131.67 o 
   5   0   9      747.74      737.44     95.04 o 
   7   0   9       50.70       37.06     39.79 o 
  -8   1   9        5.14      -10.29     45.59 o 
  -7   1   9        4.15       61.00     32.02 o 
  -6   1   9       10.43       29.24     14.96 o 
  -5   1   9       15.15       23.45     10.41 o 
  -4   1   9       38.88       47.02     11.55 o 
  -3   1   9     1610.00     1513.16    113.33 o 
  -2   1   9      538.42      479.94     31.63 o 
  -1   1   9     1488.64     1407.66     37.01 o 
   0   1   9      204.59      194.09     18.44 o 
   1   1   9     1596.46     1608.02     43.83 o 
   2   1   9      477.93      499.13     23.81 o 
   3   1   9      279.26      257.57     14.75 o 
   4   1   9      174.60      147.69     26.60 o 
   5   1   9      114.87      108.39     18.94 o 
   6   1   9        2.11       25.43     17.51 o 
   7   1   9      128.55      205.44     32.09 o 
  -8   2   9        6.77       -9.07     19.39 o 
  -7   2   9       57.82       46.80     24.11 o 
  -6   2   9       25.26       56.33     21.96 o 
  -5   2   9      170.21      183.00     23.09 o 
  -4   2   9      368.12      377.36     32.84 o 
  -3   2   9      253.58      232.08     23.26 o 
  -2   2   9     1104.59     1089.87     38.98 o 
  -1   2   9       55.33       55.71      9.34 o 
   0   2   9     2484.82     2654.48    150.39 o 
   1   2   9     1355.24     1360.79     40.76 o 
   2   2   9      427.71      425.28     24.06 o 
   3   2   9     1269.70     1142.01     72.27 o 
   4   2   9       38.15       50.73     15.64 o 
   5   2   9      219.21      238.19     27.44 o 
   6   2   9      229.33      230.94     29.83 o 
   7   2   9       11.05        9.59     19.43 o 
  -7   3   9        3.55        7.81     18.69 o 
  -6   3   9      150.68      220.39     39.09 o 
  -5   3   9       49.99       30.16     18.38 o 
  -4   3   9      321.65      340.72     36.64 o 
  -3   3   9       95.01       98.47     18.02 o 
  -2   3   9      101.98      119.52     17.32 o 
  -1   3   9      524.04      466.95     20.81 o 
   0   3   9      355.62      365.69     22.93 o 
   1   3   9      117.65      126.98     13.88 o 
   2   3   9     1634.03     1588.50     49.97 o 
   3   3   9       42.25       31.34      9.02 o 
   4   3   9      454.79      487.38     36.55 o 
   5   3   9       26.25       20.74     13.64 o 
   6   3   9      128.29      118.60     25.49 o 
   7   3   9       84.54      112.84     29.76 o 
  -7   4   9        0.66        4.10     23.95 o 
  -6   4   9       19.41       48.90     27.23 o 
  -5   4   9        0.99      -16.67     16.67 o 
  -4   4   9      317.36      315.80     31.91 o 
  -3   4   9       13.25       12.98     12.64 o 
  -2   4   9     1854.39     1956.35     90.02 o 
  -1   4   9        0.22        8.06     10.54 o 
   0   4   9     1403.61     1517.18     67.53 o 
   1   4   9       17.90       14.15      7.78 o 
   2   4   9      427.81      427.17     26.95 o 
   3   4   9       72.47       95.85     13.18 o 
   4   4   9       98.88       89.81     20.93 o 
   5   4   9       16.63       10.94     14.49 o 
   6   4   9       83.90      158.19     31.14 o 
  -6   5   9       86.85      137.36     42.64 o 
  -5   5   9       17.71       28.88     20.98 o 
  -4   5   9      426.30      384.58     40.32 o 
  -3   5   9       14.83       18.04     14.05 o 
  -2   5   9       33.55       38.03     15.60 o 
  -1   5   9      524.44      507.71     34.69 o 
   0   5   9       15.45       54.59     14.64 o 
   1   5   9       56.87       43.33     13.87 o 
   2   5   9     1147.31     1013.00     69.99 o 
   3   5   9        0.10       -8.85      8.85 o 
   4   5   9      525.67      557.37     46.37 o 
   5   5   9       76.32       51.91     19.15 o 
   6   5   9      102.40       98.16     37.89 o 
  -5   6   9       28.34       42.88     21.96 o 
  -4   6   9        5.45       13.73     30.98 o 
  -3   6   9       56.49       63.16     19.70 o 
  -2   6   9      312.25      295.76     32.98 o 
  -1   6   9        1.44       -2.33     12.24 o 
   0   6   9      612.56      593.59     43.22 o 
   1   6   9      697.09      616.74     43.94 o 
   2   6   9       49.90       50.39     15.73 o 
   3   6   9      392.42      397.20     35.03 o 
   4   6   9        1.29       11.20     23.29 o 
   5   6   9      142.66      155.95     45.34 o 
  -4   7   9       17.56        8.62     24.45 o 
  -3   7   9      218.84      223.36     34.04 o 
  -2   7   9       44.69       33.15     19.55 o 
  -1   7   9      339.72      327.78     34.03 o 
   0   7   9       12.70        7.81     14.35 o 
   1   7   9      181.60      202.34     25.30 o 
   2   7   9       34.40        3.59     12.66 o 
   3   7   9       24.65       15.00     17.22 o 
  -2   8   9        3.48       13.65     18.85 o 
  -1   8   9       23.43       -2.74     15.53 o 
   0   8   9       30.84       51.44     22.39 o 
   1   8   9      127.41      125.81     24.98 o 
  -8   0  10       27.41       86.00     51.61 o 
  -6   0  10       13.24       11.25     30.07 o 
  -4   0  10      640.35      661.00     96.56 o 
  -2   0  10     1816.08     1879.59     77.33 o 
   0   0  10     2394.81     2540.61    101.01 o 
   2   0  10     1519.03     1479.90     87.56 o 
   4   0  10      907.23      974.05     80.77 o 
   6   0  10      362.88      366.59     52.68 o 
  -8   1  10        5.52        4.78     24.60 o 
  -7   1  10        1.95        0.75     15.01 o 
  -6   1  10      302.43      364.23     38.86 o 
  -5   1  10       11.47       53.64     23.32 o 
  -4   1  10      504.36      498.25     48.18 o 
  -3   1  10      173.95      171.46     15.13 o 
  -2   1  10      138.94      138.98     10.61 o 
  -1   1  10      473.21      470.32     21.56 o 
   0   1  10      324.88      329.42     18.66 o 
   1   1  10       56.68       70.99      9.75 o 
   2   1  10     1660.75     1537.28     69.47 o 
   3   1  10      236.86      188.80     20.76 o 
   4   1  10      990.11     1034.01     56.77 o 
   5   1  10       48.94       33.94     16.29 o 
   6   1  10      166.91      140.27     26.12 o 
   7   1  10       11.92       30.27     25.67 o 
  -7   2  10       99.76      110.99     30.81 o 
  -6   2  10       29.04       34.66     24.54 o 
  -5   2  10       98.59       97.17     26.24 o 
  -4   2  10       65.19       67.14     15.23 o 
  -3   2  10       19.26       29.58     10.73 o 
  -2   2  10     1427.00     1287.50     47.00 o 
  -1   2  10      199.60      170.42     13.20 o 
   0   2  10      536.23      537.23     27.77 o 
   1   2  10      727.43      752.12     30.90 o 
   2   2  10      298.70      280.71     21.15 o 
   3   2  10     1292.91     1163.55     47.03 o 
   4   2  10        5.05       -2.07     10.88 o 
   5   2  10      383.56      410.61     37.49 o 
   6   2  10      191.56      190.84     29.69 o 
   7   2  10        2.20       -8.22     23.94 o 
  -7   3  10       17.49       24.51     23.73 o 
  -6   3  10       34.23       13.03     21.41 o 
  -5   3  10       77.29       79.86     26.04 o 
  -4   3  10        5.87       15.66     14.54 o 
  -3   3  10      847.92      806.51     50.94 o 
  -2   3  10       34.71       56.04     28.20 o 
  -1   3  10     1096.97     1054.60     38.30 o 
   0   3  10       76.20       77.82     10.70 o 
   1   3  10      857.93      830.79     51.17 o 
   2   3  10       78.81       73.12     10.48 o 
   3   3  10        0.74        4.94      7.60 o 
   4   3  10      451.22      431.39     36.43 o 
   5   3  10      167.27      188.10     27.99 o 
   6   3  10        6.24       34.00     19.48 o 
  -7   4  10       49.73       32.48     26.14 o 
  -6   4  10       15.82       30.82     21.63 o 
  -5   4  10      180.50      207.98     36.25 o 
  -4   4  10       31.26       83.83     23.02 o 
  -3   4  10      169.16      162.03     25.38 o 
  -2   4  10        9.20        4.81     11.18 o 
  -1   4  10      240.65      194.52     22.92 o 
   0   4  10       22.07       38.12     13.19 o 
   1   4  10      998.22      956.35     37.64 o 
   2   4  10        2.71       18.35     10.66 o 
   3   4  10     1599.12     1312.02     48.75 o 
   4   4  10        3.03       -1.66     30.37 o 
   5   4  10      222.64      234.74     37.65 o 
   6   4  10       34.13       34.01     21.36 o 
  -6   5  10       30.34       15.95     21.82 o 
  -5   5  10       94.29       79.90     26.22 o 
  -4   5  10        9.52      -14.79     16.75 o 
  -3   5  10      250.29      294.34     37.10 o 
  -2   5  10       30.08       24.66     14.96 o 
  -1   5  10      671.73      666.42     44.13 o 
   0   5  10       31.87       38.67     14.25 o 
   1   5  10      532.85      513.08     37.92 o 
   2   5  10       14.95       45.65     25.01 o 
   3   5  10        0.64        4.79      9.88 o 
   4   5  10       58.94       94.32     27.19 o 
   5   5  10       87.11       98.14     25.97 o 
  -5   6  10       30.57        6.97     20.53 o 
  -4   6  10      200.21      229.40     33.72 o 
  -3   6  10       82.65      132.28     25.82 o 
  -2   6  10      260.83      274.50     32.41 o 
  -1   6  10       43.87       55.51     18.38 o 
   0   6  10      199.23      209.82     27.75 o 
   1   6  10       73.23      146.56     47.05 o 
   2   6  10        1.05        6.53     13.11 o 
   3   6  10      148.82      118.60     21.44 o 
   4   6  10        8.49       11.20     51.62 o 
  -3   7  10       13.98      -21.98     21.98 o 
  -2   7  10        0.19      -13.27     18.24 o 
  -1   7  10       93.40       61.86     20.62 o 
   0   7  10      119.26      119.11     24.18 o 
   1   7  10        1.76       -1.44     12.99 o 
   2   7  10      336.10      325.52     36.06 o 
   3   7  10        5.89       20.54     27.00 o 
  -7   0  11       26.04       13.97     25.08 o 
  -5   0  11      143.55      175.55     43.89 o 
  -3   0  11        1.92       11.80     12.91 o 
  -1   0  11      151.10      152.00     26.81 o 
   1   0  11     1805.34     1979.79    101.95 o 
   3   0  11     1071.50     1229.10     89.25 o 
   5   0  11      360.02      300.94     47.73 o 
  -7   1  11        9.10       59.36     29.58 o 
  -6   1  11       40.86       72.10     22.07 o 
  -5   1  11      190.57      230.55     26.70 o 
  -4   1  11      239.65      217.21     23.14 o 
  -3   1  11      635.24      617.16     68.65 o 
  -2   1  11        5.35       21.82      7.64 o 
  -1   1  11     1878.52     1984.90     61.28 o 
   0   1  11      185.45      179.19     17.05 o 
   1   1  11      184.35      189.20     15.52 o 
   2   1  11      203.79      209.92     19.57 o 
   3   1  11      112.59      117.25     20.01 o 
   4   1  11       96.83      122.19     20.17 o 
   5   1  11       60.70       80.06     20.54 o 
   6   1  11       12.72        3.53     15.96 o 
  -7   2  11       18.88       25.15     21.64 o 
  -6   2  11        8.74       15.66     20.18 o 
  -5   2  11      140.78      113.53     26.23 o 
  -4   2  11       67.74       69.16     19.70 o 
  -3   2  11       36.89       32.37     13.76 o 
  -2   2  11     1045.36     1003.25     49.98 o 
  -1   2  11      158.68      159.09     16.29 o 
   0   2  11      516.34      480.68     34.12 o 
   1   2  11      630.20      614.80     29.07 o 
   2   2  11        3.17       13.84     11.86 o 
   3   2  11      418.96      418.08     41.15 o 
   4   2  11      215.70      211.63     26.55 o 
   5   2  11      143.60      169.18     28.22 o 
   6   2  11      198.97      167.92     31.21 o 
  -7   3  11        0.84       18.92     28.93 o 
  -6   3  11      125.85      148.55     33.94 o 
  -5   3  11        1.90        5.70     19.36 o 
  -4   3  11      261.17      279.30     37.75 o 
  -3   3  11       58.91       68.19     20.81 o 
  -2   3  11        6.91       38.62     22.14 o 
  -1   3  11      172.60      159.09     24.08 o 
   0   3  11      495.87      494.02     27.34 o 
   1   3  11       94.44       93.27     14.50 o 
   2   3  11      659.60      651.16     31.87 o 
   3   3  11        0.37       -3.07      7.49 o 
   4   3  11      681.09      630.60     45.76 o 
   5   3  11       91.81      148.97     36.81 o 
   6   3  11       90.69      100.21     35.07 o 
  -6   4  11        0.40       42.30     27.65 o 
  -5   4  11        3.82      -14.73     24.30 o 
  -4   4  11      364.12      381.64     43.91 o 
  -3   4  11        0.11       13.21     15.56 o 
  -2   4  11      571.37      558.93     44.11 o 
  -1   4  11       15.44       19.44     13.72 o 
   0   4  11      845.73      879.68     54.31 o 
   1   4  11       89.57       79.41     17.14 o 
   2   4  11       20.15       39.80     14.01 o 
   3   4  11       13.14        0.12     10.89 o 
   4   4  11       20.05       26.16     15.37 o 
   5   4  11        6.98       18.65     21.44 o 
  -5   5  11        3.51      -20.60     20.60 o 
  -4   5  11       20.15       -1.24     17.11 o 
  -3   5  11      263.50      259.92     33.34 o 
  -2   5  11       97.84       71.39     21.96 o 
  -1   5  11      201.42      200.57     25.17 o 
   0   5  11      381.50      363.55     35.97 o 
   1   5  11       46.15       57.65     31.16 o 
   2   5  11      593.14      602.51     45.08 o 
   3   5  11        4.60       44.07     27.37 o 
   4   5  11      329.88      370.26     65.80 o 
   5   5  11       25.34      119.90     44.04 o 
  -4   6  11       62.56       62.38     25.59 o 
  -3   6  11       53.76       66.93     25.61 o 
  -2   6  11      325.35      307.89     39.84 o 
  -1   6  11      215.25      197.82     27.15 o 
   0   6  11      191.04      206.35     29.58 o 
   1   6  11      211.16      245.77     33.14 o 
   2   6  11       98.53      104.24     22.65 o 
   3   6  11      284.84      260.50     44.62 o 
  -2   7  11        3.04       25.84     19.29 o 
  -1   7  11      249.58      290.08     42.29 o 
   0   7  11        5.91        0.89     15.57 o 
   1   7  11      219.19      200.25     34.12 o 
   2   7  11       42.76       34.12     29.13 o 
  -6   0  12        3.61        0.41     24.99 o 
  -4   0  12      236.43      267.30     48.46 o 
  -2   0  12      941.60      952.26     56.12 o 
   0   0  12     2143.63     2524.42    178.71 o 
   2   0  12      330.39      286.27     33.98 o 
   4   0  12      133.09      173.48     39.47 o 
   6   0  12      374.06      401.76     74.31 o 
  -7   1  12        0.47       -8.14     21.27 o 
  -6   1  12      122.10      195.87     56.83 o 
  -5   1  12       28.00       65.25     25.48 o 
  -4   1  12      213.91      265.25     26.37 o 
  -3   1  12      173.42      216.34     25.36 o 
  -2   1  12        0.06        6.06      7.87 o 
  -1   1  12       11.89       27.05      8.90 o 
   0   1  12      590.03      624.09     32.78 o 
   1   1  12      498.92      469.90     26.83 o 
   2   1  12     1553.36     1657.12     66.95 o 
   3   1  12        0.19       23.43     13.41 o 
   4   1  12      752.49      734.12     54.29 o 
   5   1  12       27.96       48.81     35.54 o 
   6   1  12       35.70       61.40     23.74 o 
  -7   2  12       10.89        4.92     23.70 o 
  -6   2  12        0.82        5.37     17.38 o 
  -5   2  12       11.41       13.96     17.26 o 
  -4   2  12      205.66      214.27     31.58 o 
  -3   2  12       39.71       74.74     19.78 o 
  -2   2  12      305.91      260.62     23.15 o 
  -1   2  12       55.83      138.04     32.45 o 
   0   2  12      473.05      502.75     31.55 o 
   1   2  12      545.39      533.39     28.37 o 
   2   2  12      123.65      166.33     16.42 o 
   3   2  12      515.87      550.79     39.83 o 
   4   2  12      142.65      153.01     38.58 o 
   5   2  12       25.32       32.00     17.72 o 
   6   2  12      146.76      185.97     32.89 o 
  -6   3  12        1.04       17.32     23.10 o 
  -5   3  12      113.91      160.83     34.07 o 
  -4   3  12       58.85       53.01     29.82 o 
  -3   3  12      414.77      425.87     43.44 o 
  -2   3  12        0.57       13.94     15.21 o 
  -1   3  12     1080.99     1102.78     66.51 o 
   0   3  12       11.53        8.81     10.05 o 
   1   3  12      348.69      345.89     42.54 o 
   2   3  12      310.14      252.51     20.37 o 
   3   3  12        6.09       18.41     14.31 o 
   4   3  12       25.29        8.38     13.82 o 
   5   3  12       73.61       44.69     20.60 o 
  -6   4  12        1.98       19.94     25.04 o 
  -5   4  12      135.94      129.85     34.07 o 
  -4   4  12       13.19       26.08     20.79 o 
  -3   4  12        3.61        6.63     16.98 o 
  -2   4  12        4.45      -14.51     14.51 o 
  -1   4  12       44.41       56.39     20.82 o 
   0   4  12        4.45       -8.21     19.41 o 
   1   4  12      961.33      929.26     59.57 o 
   2   4  12       14.97       17.49     14.15 o 
   3   4  12      372.45      306.37     31.37 o 
   4   4  12       38.97       28.64     21.26 o 
   5   4  12      184.63      170.41     31.58 o 
  -5   5  12        4.13       34.35     24.63 o 
  -4   5  12        0.80       21.42     23.20 o 
  -3   5  12      235.40      186.65     30.72 o 
  -2   5  12        0.16       -5.98     20.12 o 
  -1   5  12      524.03      526.56     46.15 o 
   0   5  12       17.34        3.78     13.13 o 
   1   5  12      158.87      187.43     28.71 o 
   2   5  12      132.07      131.07     23.44 o 
   3   5  12        0.98        4.17     19.51 o 
   4   5  12       42.73       26.46     25.59 o 
  -4   6  12       34.73       68.37     32.38 o 
  -3   6  12        1.55       43.56     22.89 o 
  -2   6  12      109.55      143.23     28.94 o 
  -1   6  12        0.47       14.74     16.51 o 
   0   6  12       28.79       49.72     21.66 o 
   1   6  12       71.68      116.87     25.22 o 
   2   6  12       25.41       49.73     38.32 o 
   3   6  12      135.03       97.08     44.44 o 
  -5   0  13       63.02       81.74     47.67 o 
  -3   0  13      106.34      112.18     21.15 o 
  -1   0  13      157.64      156.06     28.37 o 
   1   0  13      333.29      323.87     34.37 o 
   3   0  13      602.62      640.64     67.83 o 
   5   0  13      288.57      326.88     59.10 o 
  -6   1  13       35.18       26.73     25.06 o 
  -5   1  13       57.18       92.38     35.23 o 
  -4   1  13        0.47       37.81     22.79 o 
  -3   1  13      517.87      584.91     38.47 o 
  -2   1  13       27.69       28.79     12.53 o 
  -1   1  13      396.33      377.08     24.72 o 
   0   1  13       92.82       84.34     13.98 o 
   1   1  13      631.15      659.82     35.77 o 
   2   1  13      222.61      224.75     25.26 o 
   3   1  13        1.53      -12.55     14.74 o 
   4   1  13       84.97       85.16     25.75 o 
   5   1  13      135.41      153.04     30.45 o 
  -6   2  13        1.55       -1.31     29.90 o 
  -5   2  13       36.03      136.69     37.11 o 
  -4   2  13      203.88      228.00     34.70 o 
  -3   2  13       11.58       -5.41     17.58 o 
  -2   2  13      306.97      311.86     39.79 o 
  -1   2  13       47.96       41.33     21.61 o 
   0   2  13      112.89      148.32     20.67 o 
   1   2  13      173.31      191.34     26.31 o 
   2   2  13        0.31        4.43     11.13 o 
   3   2  13      303.01      289.49     29.90 o 
   4   2  13       94.31      117.81     23.98 o 
   5   2  13       60.56       30.45     18.55 o 
  -6   3  13       60.36      133.54     48.68 o 
  -5   3  13        0.13      -10.68     20.26 o 
  -4   3  13       42.22      121.78     35.17 o 
  -3   3  13       80.73       98.25     26.69 o 
  -2   3  13       31.21       39.07     18.20 o 
  -1   3  13       62.75      108.82     27.30 o 
   0   3  13      278.34      322.80     38.18 o 
   1   3  13       31.45       42.74     18.99 o 
   2   3  13      971.92      901.36     69.11 o 
   3   3  13       11.80       46.31     25.90 o 
   4   3  13      460.12      436.45     43.72 o 
   5   3  13       18.78       -3.89     18.00 o 
  -5   4  13        2.53       55.65     32.96 o 
  -4   4  13       64.02      102.61     29.00 o 
  -3   4  13        1.24       -7.47     20.27 o 
  -2   4  13      452.99      488.39     47.00 o 
  -1   4  13       34.90       69.43     27.80 o 
   0   4  13      257.82      245.61     33.03 o 
   1   4  13        1.51        4.16     19.49 o 
   2   4  13       66.81       94.82     21.33 o 
   3   4  13       20.22       18.35     53.60 o 
   4   4  13       81.09      123.77     33.56 o 
  -4   5  13      111.72      117.28     31.14 o 
  -3   5  13       95.71      142.11     33.47 o 
  -2   5  13       20.22       64.51     23.31 o 
  -1   5  13       46.49       94.16     25.76 o 
   0   5  13      180.25      175.66     29.68 o 
   1   5  13        6.36        1.61     15.89 o 
   2   5  13      310.90      245.65     43.17 o 
   3   5  13       19.85       23.24     34.14 o 
  -2   6  13      107.25       82.11     24.99 o 
  -1   6  13       13.36       19.07     17.61 o 
   0   6  13      138.00      133.36     26.38 o 
   1   6  13      177.66      199.45     33.97 o 
  -6   0  14       10.60      -36.45     57.16 o 
  -4   0  14      174.75      149.94     52.94 o 
  -2   0  14     1223.24     1197.92     84.42 o 
   0   0  14        7.47        0.50     13.92 o 
   2   0  14       79.03       70.71     23.91 o 
   4   0  14      138.65      187.90     47.49 o 
  -6   1  14       52.34       73.10     44.88 o 
  -5   1  14       10.27       32.51     30.82 o 
  -4   1  14       20.90       29.08     26.15 o 
  -3   1  14        6.17       20.50     14.41 o 
  -2   1  14       21.32       22.22     15.47 o 
  -1   1  14      263.39      267.37     26.89 o 
   0   1  14      718.32      743.71     45.65 o 
   1   1  14       29.40       57.86     17.93 o 
   2   1  14      740.36      806.00     52.19 o 
   3   1  14       37.97       34.38     16.36 o 
   4   1  14      214.83      215.32     31.75 o 
   5   1  14       27.32       -0.94     18.71 o 
  -5   2  14       69.89       95.17     41.35 o 
  -4   2  14       47.52       67.53     25.26 o 
  -3   2  14       12.70       23.48     18.82 o 
  -2   2  14      252.99      291.74     38.19 o 
  -1   2  14       45.11       20.56     16.81 o 
   0   2  14      317.23      320.65     30.98 o 
   1   2  14      258.53      254.22     24.48 o 
   2   2  14        2.77       17.52     14.17 o 
   3   2  14       91.39      113.73     24.26 o 
   4   2  14       65.57       92.28     32.06 o 
  -5   3  14       31.85        4.42     19.61 o 
  -4   3  14        8.77       27.97     22.25 o 
  -3   3  14      292.90      348.57     46.06 o 
  -2   3  14        0.99        8.70     25.48 o 
  -1   3  14      377.40      386.90     41.76 o 
   0   3  14       55.59       73.37     23.89 o 
   1   3  14       33.56       54.96     19.42 o 
   2   3  14       26.92       70.07     32.92 o 
   3   3  14        6.86        9.52     19.43 o 
   4   3  14       70.94      138.77     38.97 o 
  -4   4  14        1.55        3.36     20.99 o 
  -3   4  14       42.12       54.38     28.21 o 
  -2   4  14        0.16      -18.52     18.52 o 
  -1   4  14      165.76      122.28     27.58 o 
   0   4  14        1.56       -5.40     16.64 o 
   1   4  14      190.74      236.04     34.72 o 
   2   4  14        6.52       11.05     20.58 o 
   3   4  14      363.53      359.64     74.10 o 
  -3   5  14      147.99      141.78     38.86 o 
  -2   5  14        3.97      -14.19     18.74 o 
  -1   5  14      197.33      198.62     31.61 o 
   0   5  14       71.03       57.28     21.21 o 
   1   5  14       58.19       58.23     21.20 o 
   2   5  14       95.42       99.31     32.99 o 
  -5   0  15       93.09       65.91     52.46 o 
  -3   0  15        2.83      -11.26     31.49 o 
  -1   0  15        8.74        6.50     16.61 o 
   1   0  15      449.91      446.22     53.35 o 
   3   0  15      700.49      735.11     86.46 o 
  -5   1  15       31.87       46.68     33.21 o 
  -4   1  15        0.11      -20.34     26.61 o 
  -3   1  15      100.63      152.98     39.46 o 
  -2   1  15        4.59        2.71     13.95 o 
  -1   1  15      516.55      501.38     43.08 o 
   0   1  15       93.48      144.87     25.25 o 
   1   1  15       71.55      102.64     20.21 o 
   2   1  15       75.48       85.98     21.76 o 
   3   1  15       35.56       16.99     17.36 o 
   4   1  15       12.20       -1.13     16.25 o 
  -5   2  15       26.27      -29.75     33.62 o 
  -4   2  15       79.48       -2.67     24.78 o 
  -3   2  15        3.61       -4.88     17.30 o 
  -2   2  15      104.35      127.70     30.17 o 
  -1   2  15        7.06       20.21     18.22 o 
   0   2  15      131.13      126.84     28.36 o 
   1   2  15      214.04      238.33     28.86 o 
   2   2  15        1.03       19.97     31.82 o 
   3   2  15      133.52      155.92     30.85 o 
  -4   3  15        5.08       -2.86     21.62 o 
  -3   3  15       11.03        3.08     17.33 o 
  -2   3  15        5.79      -13.58     18.21 o 
  -1   3  15       41.60       55.09     21.89 o 
   0   3  15      363.36      349.32     44.15 o 
   1   3  15       13.00      -11.00     16.44 o 
   2   3  15      438.11      491.74     71.23 o 
   3   3  15       45.55       54.02     33.97 o 
  -3   4  15       10.86       24.93     23.44 o 
  -2   4  15      213.90      227.09     38.98 o 
  -1   4  15        0.84      -17.99     22.00 o 
   0   4  15      229.47      240.19     38.26 o 
   1   4  15        6.22       37.99     27.45 o 
   2   4  15        2.78        4.56     30.08 o 
  -4   0  16      254.97      297.01    113.99 o 
  -2   0  16       24.31       -4.23     24.00 o 
   0   0  16      342.55      352.77     77.75 o 
   2   0  16        0.41       39.11     28.30 o 
  -4   1  16       18.17       21.58     34.77 o 
  -3   1  16       61.98       93.65     36.25 o 
  -2   1  16       78.69       51.39     28.94 o 
  -1   1  16       39.27       25.45     19.49 o 
   0   1  16      149.12      159.07     29.09 o 
   1   1  16       11.97      -14.01     20.87 o 
   2   1  16      188.05      210.96     44.49 o 
   3   1  16        2.84        7.03     22.75 o 
  -4   2  16       48.30       47.80     34.08 o 
  -3   2  16        0.16       65.31     37.00 o 
  -2   2  16      160.53      162.09     35.18 o 
  -1   2  16       48.74       63.96     26.95 o 
   0   2  16       32.15       33.80     21.63 o 
   1   2  16      117.83      160.74     41.23 o 
   2   2  16        0.58      -12.74     27.84 o 
  -3   3  16      114.84      142.52     43.23 o 
  -2   3  16        0.13      -13.90     18.89 o 
  -1   3  16       56.71       60.47     25.58 o 
   0   3  16        8.28       -5.19     17.93 o 
   1   3  16       33.73       82.39     65.53 o 
  -3   0  17       17.63       46.54     55.25 o 
  -1   0  17      134.62      119.11     48.82 o 
   1   0  17      546.90      660.75    120.70 o 
  -2   1  17        7.25       16.87     26.46 o 
  -1   1  17       94.09      164.28     52.98 o 
   0   1  17       14.64       25.45     31.59 o 
   1   1  17       15.65       62.66     48.84 o 
  -2   2  17      103.05       29.19     35.84 o 
  -1   2  17       48.60      -31.62     31.62 o 
   0   2  17       32.47       45.55     28.23 o 
                                                 
